# Supplementary material for: Ecology and demographic structure of an extinct ibex population in late Upper Palaeolithic Italian Alps
Source: Sci Rep. 2026 Feb 27;16:9601. doi: 10.1038/s41598-025-32389-w (PMC13009174; doi:10.1038/s41598-025-32389-w)
Supplement: Supplementary file 2 — Supplementary Material 2 [file 41598_2025_32389_MOESM2_ESM.xlsx]

## Sheet: Supplementary Table 12
Supplementary Data 1. Faunistic assemblage from Riparo Dalmeri. Data about Phase 1 come from Cassoli et al. 1999; data about Phase 2a come from Fiore and Tagliacozzo 2006, 2008; data about Phase 2b come from Fiore and Tagliacozzo 2005; data about Phase 3 come from Cassoli et al. 1999.
	Phase 1 [US 15]				Phase 2a [US 26c]				Phase 2b [US 26b, 40, 41]		Phase 3 [US 26]
	NISP	%NISP	MNI	%MNI	NISP	%NISP	MNI	%MNI	NISP	%NISP	NISP	%NISP	MNI	%MNI
Castor fiber	1	0.79	1	6.67	2	0.06	2	2.5	6	0.22
Marmota marmota	1	0.79	1	6.67	1	0.03	1	1.25			2	0.96	1	7.14
Lepus sp.					6	0.18	1	1.25	10	0.37
Canis lupus					12	0.36	5	6.25
Vulpes vulpes	1	0.79	1	6.67	2	0.06	1	1.25	15	0.55
Meles meles					4	0.12	1	1.25			1	0.48	1	7.14
Martes sp.					1	0.03	1	1.25
Ursus arctos	1	0.79	1	6.67	32	0.96	4	5	7	0.25	1	0.48	1	7.14
Carnivora					16	0.48			20	0.74
Sus scrofa					1	0.03	1	1.25	1	0.04	10	4.78
Cervus elaphus	9	7.08	2	13.32	180	5.4	9	11.25	111	4.09			3	21.43
Capreolus capreolus					4	0.12	1	1.25	1	0.04
cfr. Alces alces					2	0.06	1	1.25
Cervidae					8	0.24
Ripicapra rupicapra					4	0.12	3	3.75	4	0.15
Capra ibex	114	89.76	9	60	3021	90.67	49	61.25	2187	80.58	195	93.3	8	57.15
Caprinae					36	1.08			352	12.97
Total mammals	127	100	15	100	3332	100	80	100	2714	100	209	100	14	100
Coturnix coturnix	5	20			1	2.38					4	28.58
Tetrao tetrix					8	19.05					1	7.14
cf. Tetrao tetrix	5	20			3	7.14
Lagopus cf. lagopus					2	4.76
Lagopus muta					1	2.38
Lagopus cf. muta					4	9.53					2	14.29
Lagopus sp.	1	4			3	7.14
Phasianidae indet.	3	12			4	9.53					1	7.14
cf. Cuculus canoris					1	2.38					1	7.14
cf. Crex crex	2	8
Porzana cf. porzana					1	2.38
Rallidae indet.					1	2.38
Aquila sp.	2	8
cf. Aegolius funereus					1	2.38
Turdus cf. viscivorus					3	7.14
Turdus iliacus											1	7.14
Turdidae indet.					1	2.38					1	7.14
Passeriformes indet.	7	28			8	19.05					3	21.43
Total birds	25	100			42	100					14	100
