# Supplementary material for: Ecology and demographic structure of an extinct ibex population in late Upper Palaeolithic Italian Alps
Source: Sci Rep. 2026 Feb 27;16:9601. doi: 10.1038/s41598-025-32389-w (PMC13009174; doi:10.1038/s41598-025-32389-w)
Supplement: Supplementary file 3 — Supplementary Material 3 [file 41598_2025_32389_MOESM3_ESM.xlsx]

## Sheet: Supplementary Table 9
Supplementary Data 2. List of new radiocarbon dates from Riparo Dalmeri
Sample ID	SU	Square	Unmodelled median (BP)	Unmodelled 68_3 (BP)	Unmodelled 95_4(BP)	Modelled median (BP)	Modelled 68_3 (BP)	Modelled 95_4 (BP)
R_Date LTL-33183 (RD8159)	64a	46F/c	13000	13100-12950	13150-12850	11800	13050-11400	13100-11300
R_Date LTL-33184 (RD8161)	64a	46F/e	11850	11950-11700	12000-11500	11800	12750-11400	13100-11350
R_Date LTL-33188 (RD8203)	26c roof	44F/c	12750	12850-12700	12850-12700	12750	12850-12700	13150-12700
R_Date LTL-33185 (RD8179)	26b	44F/d	13400	13450-13300	13500-13250	12650	12750-12550	12850-12450
R_Date LTL-33186 (RD8192)	26d	45G/g	13150	13200-13100	13250-13050	13150	13200-13050	13250-13050
R_Date LTL-33187 (RD8194)	26d	45H/i	13100	13200-13000	13200-12900	13100	13200-13050	13200-12950
