# Supplementary material for: Ecology and demographic structure of an extinct ibex population in late Upper Palaeolithic Italian Alps
Source: Sci Rep. 2026 Feb 27;16:9601. doi: 10.1038/s41598-025-32389-w (PMC13009174; doi:10.1038/s41598-025-32389-w)
Supplement: Supplementary file 4 — Supplementary Material 4 [file 41598_2025_32389_MOESM4_ESM.xlsx]

## Sheet: Supplementary Table 11
Supplementary Data 4. Detailed dataset of new and published Capra ibex genomic data analysed in this study
Sample ID	Species	ENA Accession number	Provenance / site (country)	Period	Calibrated age	Source	PE o SE	Strandedness	chemistry	UDG treatment	Sex	mt_hircus MEAN coverage	mt_ibex MEAN coverage	nuc_hircus_mean_coverage	nuc_hircus_enogenous	Dataset Capra_all	Dataset Capra_all_low	Dataset Capra_ibex	Dataset Capra_ibex/pyrenaica
RD8158	Capra ibex	n/a	Riparo Dalmeri (Italy)	Late epigravettian	n/a	This study	paired	single	4	No	Female	10.4	13.32	0.001	0.325703	Yes	Yes	Yes	Yes
RD8159	Capra ibex	n/a	Riparo Dalmeri (Italy)	Late epigravettian	13100-12950 cal. BP (1𝜎)	This study	paired	single	4	No	Male	7.7	9.47	0.037	23.5622	Yes	Yes	Yes	Yes
RD8161	Capra ibex	n/a	Riparo Dalmeri (Italy)	Late epigravettian	11950-11700 cal. BP (1𝜎)	This study	paired	single	4	No	Female	12.7	15.67	0.0525	32.9214	Yes	Yes	Yes	Yes
RD8163	Capra ibex	n/a	Riparo Dalmeri (Italy)	Late epigravettian	n/a	This study	paired	single	4	No	Female	3.2	3.99	0.0055	2.02926	No	Yes	No	No
RD8179	Capra ibex	n/a	Riparo Dalmeri (Italy)	Late epigravettian	13450-13300 cal. BP (1𝜎)	This study	paired	single	4	No	Male	9.7	12.23	0.0164	5.09112	Yes	Yes	Yes	Yes
RD8190	Capra ibex	n/a	Riparo Dalmeri (Italy)	Late epigravettian	n/a	This study	paired	single	4	No	Female	1.2	1.56	0.0079	16.5082	No	Yes	No	No
RD8192	Capra ibex	n/a	Riparo Dalmeri (Italy)	Late epigravettian	13200-13100 cal. BP (1𝜎)	This study	paired	single	4	No	Male	19.6	24.66	0.15	29.9204	Yes	Yes	Yes	Yes
RD8194	Capra ibex	n/a	Riparo Dalmeri (Italy)	Late epigravettian	13200-13000 cal. BP (1𝜎)	This study	paired	single	4	No	Male	32.2	39.74	0.1879	43.0629	Yes	Yes	Yes	Yes
RD8202	Capra ibex	n/a	Riparo Dalmeri (Italy)	Late epigravettian	n/a	This study	paired	single	4	No	Male	1.9	2.53	0.0029	2.93845	No	Yes	No	No
RD8203	Capra ibex	n/a	Riparo Dalmeri (Italy)	Late epigravettian	12850-12700 cal. BP (1𝜎)	This study	paired	single	4	No	Male	2.4	3.04	0.0003	0.213455	No	Yes	No	No
RD8204	Capra ibex	n/a	Riparo Dalmeri (Italy)	Late epigravettian	n/a	This study	paired	single	4	No	Female	4.2	5.29	0.0009	0.659829	No	Yes	No	No
6123	Capra ibex	n/a	Romagnano Loc III (Italy)	Mesolithic	n/a	This study	paired	single	2	No	Female	5	6	0.0577	11.6617	No	Yes	No	No
6124	Capra ibex	n/a	Romagnano Loc III (Italy)	Mesolithic	n/a	This study	paired	single	2	No	Female	1.8	2	0.0122	2.88407	No	Yes	No	No
831	Capra ibex	n/a	Riparo Cogola (Italy)	Late epigravettian	n/a	This study	paired	single	2	No	Female	1.1	1	0.0001	0.028118	No	Yes	No	No
830	Capra ibex	n/a	Riparo Cogola (Italy)	Late epigravettian	n/a	This study	paired	single	2	No	Male	0.8	1	0.0003	0.268192	No	Yes	No	No
Otzi_stomach	Capra ibex	ERR2539077	Ötzi Valley, South Tyrol, Italy	Chalcolithic	5350-5050 cal. BP (2𝜎)	Maixner et al. 2018	single	double	4	No	n/a (mtDNA capture)	113	116	n/a (mtDNA capture)	n/a (mtDNA capture)	Yes	Yes	Yes	Yes
Gro1	Capra ibex	SRR16114457	Nationalpark Hohe Tauern Tirol (Austria)	n/a	8110-8000 cal. BP (2𝜎)	Robin et al. 2022	paired	double	2	No	Male	1.9	2.53	n/a	n/a	No	Yes	No	No
Pil2	Capra ibex	SRR16114458	Martin Trüssel (Switzerland)	n/a	4850-4600 cal. BP (2𝜎)	Robin et al. 2022	paired	double	2	No	Male	2.7	3.66	n/a	n/a	No	Yes	No	No
Na1	Capra ibex	SRR16114459	Stiftung Naturerbe Karst und Hölelnen (Switzerland)	n/a	5450-4950 cal. BP (2𝜎)	Robin et al. 2022	paired	double	4	Half	Male	181	197.97	n/a	14.3039	Yes	Yes	Yes	Yes
Lu3	Capra ibex	SRR16114460	Natur-Museum Luzern (Switzerland)	n/a	9700-9500 cal. BP (2𝜎)	Robin et al. 2022	paired	double	4	Half	Male	155.7	168.01	n/a	15.4185	Yes	Yes	Yes	Yes
Lu2	Capra ibex	SRR16114461	Natur-Museum Luzern (Switzerland)	n/a	7600-7450 cal. BP (2𝜎)	Robin et al. 2022	paired	double	4	Half	Male	831.3	899.63	n/a	16.9276	Yes	Yes	Yes	Yes
Lu04	Capra ibex	SRR16114449	Natur-Museum Luzern (Switzerland)	n/a	3500-3450 cal. BP (2𝜎)	Robin et al. 2022	paired	double	4	Half	Male	99	111.07	n/a	17.6954	Yes	Yes	Yes	Yes
Lu01	Capra ibex	SRR16114450	Natur-Museum Luzern (Switzerland)	n/a	5250-4850 cal. BP (2𝜎)	Robin et al. 2022	paired	double	4	Half	Male	317.4	348.2	n/a	16.0515	Yes	Yes	Yes	Yes
Zue2	Capra ibex	SRR16114451	Zoologisches Museum Zürich (NA)	Historic	n/a	Robin et al. 2022	paired	double	2	No	Male	3.9	5.47	n/a	n/a	No	Yes	No	No
Zu01 (ex Zue1)	Capra ibex	SRR16114452	Zoologisches Museum Zürich (Switzerland)	Historic	n/a	Robin et al. 2022	paired	double	4	Half	Male	128.6	150.38	n/a	17.255	Yes	Yes	Yes	Yes
Wi1	Capra ibex	SRR16114453	Naturhistoirsches Museum Win (Switzerland)	Historic	n/a	Robin et al. 2022	paired	double	4	Half	Male	3413.7	3709.58	n/a	12.009	Yes	Yes	Yes	Yes
Be5	Capra ibex	SRR16114454	Naturhistoirsches Museum Bern (Italy)	Historic	n/a	Robin et al. 2022	paired	double	4	Half	Male	261.2	283.89	n/a	13.4464	Yes	Yes	Yes	Yes
Be4	Capra ibex	SRR16114455	Naturhistoirsches Museum Bern (Switzerland)	Historic	950- 750 cal. BP (2𝜎)	Robin et al. 2022	paired	double	4	Half	Male	21.9	23.96	n/a	14.2782	Yes	Yes	Yes	Yes
Be3	Capra ibex	SRR16114456	Naturhistoirsches Museum Bern (Italy)	Historic	n/a	Robin et al. 2022	paired	double	4	Half	Female	281.3	306.72	n/a	14.0006	Yes	Yes	Yes	Yes
Be1	Capra ibex	SRR16114462	Naturhistoirsches Museum Bern (Italy)	Historic	n/a	Robin et al. 2022	paired	double	4	Half	Female	364.67	409.56	n/a	14.8761	Yes	Yes	Yes	Yes
Aos1	Capra ibex	SRR16114463	Zloogischers Museum Zürich (Italy)	Historic	n/a	Robin et al. 2022	paired	double	2	No	Male	7.8	9.15	n/a	n/a	Yes	Yes	Yes	Yes
ib.22S.12F_am	Capra ibex	SRR8437774	Alpi Marittime (Barra)	Modern	n/a	Grossen et al. 2020	paired	double	4	No	Female	357.8	308.76	n/a	n/a	Yes	Yes	Yes	Yes
ib.BE0010_br	Capra ibex	SRR8437775	Brienzer Rothorn	Modern	n/a	Grossen et al. 2020	paired	double	4	No	Female	619.8	405.04	n/a	n/a	Yes	Yes	Yes	Yes
ib.BE0463_bo	Capra ibex	SRR8437783	Bire Öschinen	Modern	n/a	Grossen et al. 2020	paired	double	4	No	Male	948.3	468.7	n/a	n/a	Yes	Yes	Yes	Yes
ib.VS1124_pl	Capra ibex	SRR8437791	Pleureur	Modern	n/a	Grossen et al. 2020	paired	double	4	No	Male	948.2	468.72	n/a	n/a	Yes	Yes	Yes	Yes
ib.GPO03D_gp	Capra ibex	SRR8437793	Gran Paradiso	Modern	n/a	Grossen et al. 2020	paired	double	4	No	Male	126.5	142.51	n/a	n/a	Yes	Yes	Yes	Yes
ib.GPO39B_gp	Capra ibex	SRR8437794	Gran Paradiso	Modern	n/a	Grossen et al. 2020	paired	double	4	No	Male	153.8	168.95	n/a	n/a	Yes	Yes	Yes	Yes
ib.GPR21C_gp	Capra ibex	SRR8437795	Gran Paradiso	Modern	n/a	Grossen et al. 2020	paired	double	4	No	Male	127.4	132.52	n/a	n/a	Yes	Yes	Yes	Yes
ib.GPV05C_gp	Capra ibex	SRR8437796	Gran Paradiso	Modern	n/a	Grossen et al. 2020	paired	double	4	No	Female	93	109.26	n/a	n/a	Yes	Yes	Yes	Yes
ib.GPV09K_gp	Capra ibex	SRR8437797	Gran Paradiso	Modern	n/a	Grossen et al. 2020	paired	double	4	No	Male	180.1	190.74	n/a	n/a	Yes	Yes	Yes	Yes
ib.BE0283_br	Capra ibex	SRR8437776	Brienzer Rothorn	Modern	n/a	Grossen et al. 2020	paired	double	4	No	Female	1548	506.24	n/a	n/a	Yes	Yes	Yes	Yes
ib.BE0309_bo	Capra ibex	SRR8437777	Bire Öschinen	Modern	n/a	Grossen et al. 2020	paired	double	4	No	Female	876.8	453.65	n/a	n/a	Yes	Yes	Yes	Yes
ib.06S.12M_am	Capra ibex	SRR8437780	Alpi Marittime (Rovina)	Modern	n/a	Grossen et al. 2020	paired	double	4	No	Male	462.3	350	n/a	n/a	Yes	Yes	Yes	Yes
ib.08S.12F_am	Capra ibex	SRR8437781	Alpi Marittime (Matto)	Modern	n/a	Grossen et al. 2020	paired	double	4	No	Female	347.1	291.34	n/a	n/a	Yes	Yes	Yes	Yes
ib.BE0407_bo	Capra ibex	SRR8437782	Bire Öschinen	Modern	n/a	Grossen et al. 2020	paired	double	4	No	Male	458.6	320.25	n/a	n/a	Yes	Yes	Yes	Yes
ib.GPV13G_gp	Capra ibex	SRR8437798	Gran Paradiso	Modern	n/a	Grossen et al. 2020	paired	double	4	No	Male	144.7	161.68	n/a	n/a	Yes	Yes	Yes	Yes
ib.GPV18C_gp	Capra ibex	SRR8437799	Gran Paradiso	Modern	n/a	Grossen et al. 2020	paired	double	4	No	Male	224	209.38	n/a	n/a	Yes	Yes	Yes	Yes
ib.GR0140_rh	Capra ibex	SRR8437800	Rheinwald	Modern	n/a	Grossen et al. 2020	paired	double	4	No	Female	128.3	137.67	n/a	n/a	Yes	Yes	Yes	Yes
ib.GR0201_al	Capra ibex	SRR8437801	Albris	Modern	n/a	Grossen et al. 2020	paired	double	4	No	Female	300.5	255.28	n/a	n/a	Yes	Yes	Yes	Yes
ib.GR0323_al	Capra ibex	SRR8437802	Albris	Modern	n/a	Grossen et al. 2020	paired	double	4	No	Female	955.3	472.36	n/a	n/a	Yes	Yes	Yes	Yes
ib.VS1121_pl	Capra ibex	SRR8437803	Pleureur	Modern	n/a	Grossen et al. 2020	paired	double	4	No	Female	1247	495.14	n/a	n/a	Yes	Yes	Yes	Yes
ib.VS0139_pl	Capra ibex	SRR8437804	Pleureur	Modern	n/a	Grossen et al. 2020	paired	double	4	No	Male	360.7	304.88	n/a	n/a	Yes	Yes	Yes	Yes
ib.VS0031_wh	Capra ibex	SRR8437805	Weisshorn	Modern	n/a	Grossen et al. 2020	paired	double	4	No	Female	895.9	465.6	n/a	n/a	Yes	Yes	Yes	Yes
ib.UR0036_ob	Capra ibex	SRR8437806	Oberbauenstock	Modern	n/a	Grossen et al. 2020	paired	double	4	No	Female	2725.8	552.06	n/a	n/a	Yes	Yes	Yes	Yes
ib.VS0081_wh	Capra ibex	SRR8437807	Weisshorn	Modern	n/a	Grossen et al. 2020	paired	double	4	No	Female	392.8	298.78	n/a	n/a	Yes	Yes	Yes	Yes
ib.VS0079_wh	Capra ibex	SRR8437808	Weisshorn	Modern	n/a	Grossen et al. 2020	paired	double	4	No	Female	671.9	378.12	n/a	n/a	Yes	Yes	Yes	Yes
ib.NW0045_ob	Capra ibex	SRR8437809	Oberbauenstock	Modern	n/a	Grossen et al. 2020	paired	double	4	No	Male	434.7	312.58	n/a	n/a	Yes	Yes	Yes	Yes
ib.GR0442_al	Capra ibex	SRR8437810	Albris	Modern	n/a	Grossen et al. 2020	paired	double	4	No	Male	1117.6	470.36	n/a	n/a	Yes	Yes	Yes	Yes
ib.OW0002_br	Capra ibex	SRR8437811	Brienzer Rothorn	Modern	n/a	Grossen et al. 2020	paired	double	4	No	Male	623.9	358.71	n/a	n/a	Yes	Yes	Yes	Yes
ib.NW0061_ob	Capra ibex	SRR8437812	Oberbauenstock	Modern	n/a	Grossen et al. 2020	paired	double	4	No	Female	737.7	414.69	n/a	n/a	Yes	Yes	Yes	Yes
pyZ5	Capra pyrenaica	SRR8437785	Spain	Modern	n/a	Grossen et al. 2020	paired	double	4	No	n/a	82.3	n/a	n/a	n/a	Yes	Yes	No	Yes
pyV53	Capra pyrenaica	SRR8437787	Spain	Modern	n/a	Grossen et al. 2020	paired	double	4	No	n/a	500.6	n/a	n/a	n/a	Yes	Yes	No	Yes
pyV66	Capra pyrenaica	SRR8437788	Spain	Modern	n/a	Grossen et al. 2020	paired	double	4	No	n/a	1778.2	n/a	n/a	n/a	Yes	Yes	No	Yes
pyM518	Capra pyrenaica	SRR8437790	Spain	Modern	n/a	Grossen et al. 2020	paired	double	4	No	n/a	1337.9	n/a	n/a	n/a	Yes	Yes	No	Yes
nu.ibx61	Capra nubiana	SRR8437789	Saudi Arabia	Modern	n/a	Grossen et al. 2020	paired	double	4	No	n/a	106.5	n/a	n/a	n/a	Yes	Yes	No	No
nu.ibx20	Capra nubiana	SRR8437792	Egypt	Modern	n/a	Grossen et al. 2020	paired	double	4	No	n/a	32.8	n/a	n/a	n/a	Yes	Yes	No	No
si.Casi1	Capra sibirica	SRR8437786	Kazakhstan	Modern	n/a	Grossen et al. 2020	paired	double	4	No	n/a	283.6	n/a	n/a	n/a	Yes	Yes	No	No
si.Casi2	Capra sibirica	SRR8437784	Tajikistan	Modern	n/a	Grossen et al. 2020	paired	double	4	No	n/a	1815.7	n/a	n/a	n/a	Yes	Yes	No	No
fal.Cafal1	Capra falconeri	SRR8437778	Tajikistan	Modern	n/a	Grossen et al. 2020	paired	double	4	No	n/a	2770.7	n/a	n/a	n/a	Yes	Yes	No	No
IRCA-C3-1001	Capra aegagrus	ERR340334	Iran	Modern	n/a	NextGen project / Alberto 2018	paired	double	4	No	n/a	9.7	n/a	n/a	n/a	Yes	Yes	No	No
IRCA-G2-5063	Capra aegagrus	ERR340340	Iran	Modern	n/a	NextGen project / Alberto 2018	paired	double	4	No	n/a	343.6	n/a	n/a	n/a	Yes	Yes	No	No
IRCA-K12-0005	Capra aegagrus	ERR340335	Iran	Modern	n/a	NextGen project / Alberto 2018	paired	double	4	No	n/a	127.5	n/a	n/a	n/a	Yes	Yes	No	No
IRCA-K7-0009	Capra aegagrus	ERR340338	Iran	Modern	n/a	NextGen project / Alberto 2018	paired	double	4	No	n/a	107.8	n/a	n/a	n/a	Yes	Yes	No	No
IRCA-I11-0003	Capra aegagrus	ERR340341	Iran	Modern	n/a	NextGen project / Alberto 2018	paired	double	4	No	n/a	71.2	n/a	n/a	n/a	Yes	Yes	No	No
IRCA-F2-5064	Capra aegagrus	ERR340343	Arasbaran, Iran	Modern	n/a	NextGen project / Alberto 2018	paired	double	4	No	Male	39.2	n/a	n/a	n/a	Yes	Yes	No	No
IROA-B2-5037	Ovis aries	ERR157945	Ilbolaghi, Iran	Modern	n/a	NextGen project / Alberto 2018	paired	double	4	No	Female	n/a	n/a	n/a	n/a	Yes	Yes	No	No
MOOA-AA10-2191	Ovis aries	ERR299288	Bouarfaa, Morocco	Modern	n/a	NextGen project	paired	double	4	No	Female	n/a	n/a	n/a	n/a	Yes	Yes	No	No
IROV-AB8-1004	Ovis vignei	ERR454948	Sabzevar, Iran	Modern	n/a	NextGen project	paired	double	4	No	n/a	n/a	n/a	n/a	n/a	Yes	Yes	No	No
IROO-C3-0001	Ovis orientalis	ERR157938	Marand, Iran	Modern	n/a	NextGen project	paired	double	4	No	Male	n/a	n/a	n/a	n/a	Yes	Yes	No	No
OCAN_OCAN3	Ovis canadensis	SRR501898	-	Modern	n/a	NextGen project	paired	double	4	No	n/a	n/a	n/a	n/a	n/a	Yes	Yes	No	No
FRCH-AL-0002	Capra hircus	ERR470105	France	Modern	n/a	NextGen project	paired	double	4	No	Male	56.3	n/a	n/a	n/a	Yes	Yes	No	No
FRCH-SA-0001	Capra hircus	ERR470101	France	Modern	n/a	NextGen project	paired	double	4	No	Male	45.5	n/a	n/a	n/a	Yes	Yes	No	No
hi.PCGA06	Capra hircus	SRR8437779	-	Modern	n/a	Grossen et al. 2020	paired	double	4	No	n/a	55.2	n/a	n/a	n/a	Yes	Yes	No	No
IRCH-B3-5031	Capra hircus	ERR313212	Khoiy, Iran	Modern	n/a	NextGen project	paired	double	4	No	Female	16.2	n/a	n/a	n/a	Yes	Yes	No	No
IRCH-C5-5206	Capra hircus	ERR313211	Nushin Shahr, Iran	Modern	n/a	NextGen project	paired	double	4	No	Male	18.3	n/a	n/a	n/a	Yes	Yes	No	No
IRCH-F3-5044	Capra hircus	ERR313204	Ahar, Iran	Modern	n/a	NextGen project	paired	double	4	No	Female	11.9	n/a	n/a	n/a	Yes	Yes	No	No
IRCH-F4-5093	Capra hircus	ERR297229	Vazarghan, Iran	Modern	n/a	NextGen project	paired	double	4	No	Female	61	n/a	n/a	n/a	Yes	Yes	No	No
IRCH-G5-5185	Capra hircus	ERR313206	Sarab, Iran	Modern	n/a	NextGen project	paired	double	4	No	Male	33.7	n/a	n/a	n/a	Yes	Yes	No	No
ITCH-SA-0001	Capra hircus	ERR405774	-	Modern	n/a	NextGen project	paired	double	4	No	n/a	89.8	n/a	n/a	n/a	Yes	Yes	No	No
ITCH-SA-0005	Capra hircus	ERR405778	-	Modern	n/a	NextGen project	paired	double	4	No	n/a	105.5	n/a	n/a	n/a	Yes	Yes	No	No
MOCH-AA10-2195	Capra hircus	ERR315778	Bouarfaa, Morocco	Modern	n/a	NextGen project	paired	double	4	No	Male	155.7	n/a	n/a	n/a	Yes	Yes	No	No
MOCH-L10-3100	Capra hircus	ERR6802544	-	Modern	n/a	NextGen project	paired	double	4	No	n/a	101.1	n/a	n/a	n/a	Yes	Yes	No	No
MOCH-Q15-1143	Capra hircus	ERR246140	Tata, Morocco	Modern	n/a	NextGen project	paired	double	4	No	Female	44	n/a	n/a	n/a	Yes	Yes	No	No
MOCH-R5-0037	Capra hircus	ERR340429	Larache, Morocco	Modern	n/a	NextGen project	paired	double	4	No	Female	103.4	n/a	n/a	n/a	Yes	Yes	No	No
MOCH-S8-2252	Capra hircus	ERR246152	Ait Iaazam, Morocco	Modern	n/a	NextGen project	paired	double	4	No	Male	28.1	n/a	n/a	n/a	Yes	Yes	No	No
MOCH-V5-3059	Capra hircus	ERR345976	Housseima, Morocco	Modern	n/a	NextGen project	paired	double	4	No	Female	33.4	n/a	n/a	n/a	Yes	Yes	No	No
