# Supplementary material for: Ecology and demographic structure of an extinct ibex population in late Upper Palaeolithic Italian Alps
Source: Sci Rep. 2026 Feb 27;16:9601. doi: 10.1038/s41598-025-32389-w (PMC13009174; doi:10.1038/s41598-025-32389-w)
Supplement: Supplementary file 5 — Supplementary Material 5 [file 41598_2025_32389_MOESM5_ESM.xlsx]

## Sheet: Supplementary Table S10
Supplementary Data 3. Strontium, carbon and oxygen isotopes results. Bulk 87Sr/86Sr values are provided for the first sample of each tooth sampled sequentially. Bulk 87Sr/86Sr values of deciduous teeth and baseline samples (bold) are also included.
Sample ID	Material	87Sr/86Sr	δ13CVPDB (‰)	δ18OVPDB (‰)	Total crown lenght (cm)	Distance from ERJ (cm)
RD 8168_1	Enamel	0.70824	-10.09	-6.06	3.6	3.3
RD 8168_2	Enamel		-10.61	-5.24		3.1
RD 8168_3	Enamel		-10.5	-4.72		2.9
RD 8168_4	Enamel		-10.34	-3.58		2.7
RD 8168_5	Enamel		-10.35	-2.21		2.4
RD 8168_6	Enamel		-10.21	-2.48		2.2
RD 8168_7	Enamel		-10.33	-2.39		2
RD 8168_8	Enamel		-10.36	-3.42		1.8
RD 8168_9	Enamel		-10.44	-3.51		1.6
RD 8168_10	Enamel		-10.43	-4.55		1.4
RD 8168_11	Enamel		-10.46	-5.71		1.2
RD 8168_12	Enamel		-10.51	-6.98		1
RD 8168_13	Enamel		-10.71	-7.97		0.8
RD 8168_14	Enamel		-9.93	-8.07		0.6
RD 8168_15	Enamel		-10.51	-8.13		0.5
RD 8185_1	Enamel	0.70817	-10.59	-3.87	3.7	3.5
RD 8185_2	Enamel		-10.47	-4.69		3.3
RD 8185_3	Enamel		-10.76	-4.99		3.1
RD 8185_4	Enamel		-10.45	-5.5		2.9
RD 8185_5	Enamel		-10.08	-6.88		2.7
RD 8185_6	Enamel		-10.2	-7.28		2.5
RD 8185_7	Enamel		-10.39	-5.95		2.3
RD 8185_8	Enamel		-10.55	-5.76		2
RD 8185_9	Enamel		-10.78	-5.26		1.9
RD 8185_10	Enamel		-10.73	-3.8		1.7
RD 8185_11	Enamel		-10.79	-4.96		1.5
RD 8185_12	Enamel		-10.74	-3.99		1.3
RD 8185_13	Enamel		-10.62	-4.06		1.1
RD 8185_14	Enamel		-10.22	-5.15		0.9
RD 8185_15	Enamel		-10.3	-6.23		0.7
RD 8185_16	Enamel		-10.17	-6.39		0.6
RD 8173_1	Enamel	0.70859	-11.01	-3.66	4.1	3.9
RD 8173_2	Enamel		-11.17	-3.7		3.7
RD 8173_3	Enamel		-11.08	-3.36		3.5
RD 8173_4	Enamel		-11.01	-4.02		3.3
RD 8173_5	Enamel		-11.28	-4.72		3.1
RD 8173_6	Enamel		-11	-5.92		2.9
RD 8173_7	Enamel		-11.26	-6.49		2.7
RD 8173_8	Enamel		-11.35	-7.2		2.5
RD 8173_9	Enamel		-11.51	-7.42		2.3
RD 8173_10	Enamel		-11.72	-7.29		2.1
RD 8173_11	Enamel		-12	-7.32		1.9
RD 8173_12	Enamel		-11.63	-6.42		1.7
RD 8173_13	Enamel		-11	-5.57		1.5
RD 8173_14	Enamel		-11.42	-5.12		1.3
RD 8173_15	Enamel		-11.3	-5.06		1.1
RD 8173_16	Enamel		-11.43	-5.84		1
RD 8173_17	Enamel		-11.45	-6.49		0.8
RD 8173_18	Enamel		-11.39	-6.86		0.6
RD 8173_19	Enamel		-11.65	-7.34		0.5
RD 8173_20	Enamel		-11.72	-6.98		0.4
RD 8191_1	Enamel	0.70811	-10.72	-3.98	3.6	3.4
RD 8191_2	Enamel		-11.05	-4.79		3.2
RD 8191_3	Enamel		-10.91	-5.17		3
RD 8191_4	Enamel		-10.82	-5.58		2.8
RD 8191_5	Enamel		-11.06	-5.63		2.6
RD 8191_6	Enamel		-11.13	-5.96		2.4
RD 8191_7	Enamel		-11.19	-5.46		2.2
RD 8191_8	Enamel		-10.9	-4.82		2
RD 8191_9	Enamel		-11.3	-4.68		1.9
RD 8191_10	Enamel		-11.2	-4.02		1.7
RD 8191_11	Enamel		-11.53	-3.52		1.5
RD 8191_12	Enamel		-10.9	-3.79		1.3
RD 8191_13	Enamel		-11.56	-4.19		1.1
RD 8191_14	Enamel		-11.61	-4.66		0.9
RD 8191_15	Enamel		-11.24	-5.22		0.7
RD 8191_16	Enamel		-11.24	-5.86		0.5
RD 8191_17	Enamel		-10.36	-6.18		0.4
RD 8204_1	Enamel	0.70818	-12.01	-6.68	2.4	2.2
RD 8204_2	Enamel		-12.08	-6.87		2
RD 8204_3	Enamel		-12.03	-6.86		1.8
RD 8204_4	Enamel		-11.65	-6.35		1.6
RD 8204_5	Enamel		-11.72	-5.46		1.5
RD 8204_6	Enamel		-12.07	-4.69		1.3
RD 8204_7	Enamel		-11.5	-3.7		1
RD 8204_8	Enamel		-11.39	-4.01		0.8
RD 8204_9	Enamel		-10.97	-5.44		0.7
RD 8204_10	Enamel		-10.62	-6.41		0.4
RD 8203_1	Enamel	0.70886	-11.38	-6.7	2.7	2.4
RD 8203_2	Enamel		-11.55	-6.1		2.2
RD 8203_3	Enamel		-11.01	-4.66		2
RD 8203_4	Enamel		-11.91	-4.28		1.8
RD 8203_5	Enamel		-11.77	-4.25		1.6
RD 8203_6	Enamel		-11.87	-5.58		1.4
RD 8203_7	Enamel		-11.48	-6.81		1.2
RD 8203_8	Enamel		-11.87	-7.77		1.1
RD 8203_9	Enamel		-11.22	-7.88		0.9
RD 8203_10	Enamel		-11.35	-7.44		0.7
RD 8193_1	Enamel	0.70817	-11.83	-3.99	3.6	3.4
RD 8193_2	Enamel		-11.71	-4.29		3.2
RD 8193_3	Enamel		-11.75	-4.49		3
RD 8193_4	Enamel		-11.64	-5.05		2.8
RD 8193_5	Enamel		-11.51	-6.05		2.6
RD 8193_6	Enamel		-11.4	-6.45		2.4
RD 8193_7	Enamel		-11.32	-6.87		2.2
RD 8193_8	Enamel		-11.48	-7.1		2
RD 8193_9	Enamel		-11.43	-7.16		1.8
RD 8193_10	Enamel		-11.4	-6.27		1.6
RD 8193_11	Enamel		-11.26	-5.88		1.5
RD 8193_12	Enamel		-11.5	-5.47		1.3
RD 8193_13	Enamel		-11.62	-4.84		1.1
RD 8193_14	Enamel		-11.5	-6.08		0.9
RD 8193_15	Enamel		-10.85	-5.78		0.7
RD 8193_16	Enamel		-10.84	-6.91		0.5
RD 8158_1	Enamel	0.70827	-11.06	-3.61	3.1	2.9
RD 8158_2	Enamel		-11.05	-4.64		2.7
RD 8158_3	Enamel		-10.69	-5.27		2.5
RD 8158_4	Enamel		-10.75	-5.8		2.3
RD 8158_5	Enamel		-10.89	-6.35		2.1
RD 8158_6	Enamel		-11.27	-6.08		1.9
RD 8158_7	Enamel		-11.26	-5.09		1.7
RD 8158_8	Enamel		-11.31	-3.31		1.5
RD 8158_9	Enamel		-11.15	-2.3		1.3
RD 8158_10	Enamel		-11.21	-2.2		1.1
RD 8158_11	Enamel		-10.85	-3.22		0.9
RD 8158_12	Enamel		-10.74	-7.31		0.7
RD 8158_13	Enamel		-10.76	-8.41		0.5
RD 8202_1	Enamel	0.70798	-11.12	-8.49	2.3	2.2
RD 8202_2	Enamel		-10.95	-7.981		2
RD 8202_3	Enamel		-10.75	-7.778		1.8
RD 8202_4	Enamel		-10.57	-6.74		1.6
RD 8202_5	Enamel		-10.87	-5.461		1.4
RD 8202_6	Enamel		-11.28	-5.436		1.2
RD 8202_7	Enamel		-10.79	-5.378		1
RD 8202_8	Enamel		-10.65	-6.521		0.8
RD 8202_9	Enamel		-10.6	-7.182		0.7
RD 8202_10	Enamel		-10.28	-7.759		0.5
RD 8161_1	Enamel	0.70829	-11.27	-7.979	2.5	2.2
RD 8161_2	Enamel		-11.24	-6.966		2
RD 8161_3	Enamel		-10.71	-5.495		1.8
RD 8161_4	Enamel		-10.87	-4.566		1.6
RD 8161_5	Enamel		-10.93	-4.092		1.4
RD 8161_6	Enamel		-11.01	-4.6		1.1
RD 8161_7	Enamel		-11.24	-5.956		0.9
RD 8161_8	Enamel		-10.67	-7.77		0.7
RD 8161_9	Enamel		-10.93	-7.852		0.5
RD 8161_10	Enamel		-11	-7.057		0.3
RD 8190_1	Enamel	0.70825	-11.7	-5.384	2.4	2.1
RD 8190_2	Enamel		-11.46	-5.951		1.9
RD 8190_3	Enamel		-11.44	-6.016		1.7
RD 8190_4	Enamel		-11.56	-5.582		1.5
RD 8190_5	Enamel		-11.22	-5.226		1.3
RD 8190_6	Enamel		-11.53	-5.189		1.1
RD 8190_7	Enamel		-11.64	-5.185		0.9
RD 8190_8	Enamel		-11.62	-5.824		0.7
RD 8190_9	Enamel		-11.6	-6.017		0.5
RD 8190_10	Enamel		-11.52	-4.813		0.3
RD 8190_11	Enamel		-11.05	-4.215		0.2
RD 8179_1	Enamel	0.70806	-11.78	-5.202	3	2.1
RD 8179_2	Enamel		-10.99	-5.516		1.8
RD 8179_3	Enamel		-10.73	-5.329		1.6
RD 8179_4	Enamel		-10.77	-4.017		1.4
RD 8179_5	Enamel		-10.67	-3.55		1.2
RD 8179_6	Enamel		-10.6	-4.439		1
RD 8179_7	Enamel		-10.8	-5.742		0.8
RD 8179_8	Enamel		-10.76	-6.173		0.6
RD 8163_1	Enamel	0.70799	-10.7	-5.76	2	1.9
RD 8163_2	Enamel		-10.91	-3.81		1.6
RD 8163_3	Enamel		-10.96	-2.31		1.4
RD 8163_4	Enamel		-10.72	-3.31		1.2
RD 8163_5	Enamel		-10.39	-6.22		1
RD 8163_6	Enamel		-10.5	-7.09		0.8
RD 8163_7	Enamel		-10.67	-5.85		0.6
RD 8189_1	Enamel	0.70796	-10.46	-6.57	4.3	4.1
RD 8189_2	Enamel		-10.15	-5.65		3.9
RD 8189_3	Enamel		-10.64	-5.33		3.6
RD 8189_4	Enamel		-10.21	-4.88		3.3
RD 8189_5	Enamel		-10.75	-4.85		3.1
RD 8189_6	Enamel		-10.77	-4.6		2.9
RD 8189_7	Enamel		-11.04	-5.28		2.7
RD 8189_8	Enamel		-10.58	-5.56		2.4
RD 8189_9	Enamel		-10.93	-5.67		2.2
RD 8189_10	Enamel		-11.09	-5.9		2
RD 8189_11	Enamel		-10.96	-5.94		1.8
RD 8189_12	Enamel		-10.44	-6.17		1.6
RD 8189_13	Enamel		-10.76	-6.43		1.4
RD 8189_14	Enamel		-10.52	-6.42		1.2
RD 8189_15	Enamel		-10.46	-5.73		1.1
RD 8189_16	Enamel		-10.88	-4.75		0.9
RD 8189_17	Enamel		-10.83	-4.98		0.7
RD 8156_1	Enamel	0.70794	-11.13	-6.51	3.9	3.6
RD 8156_2	Enamel		-10.81	-5.4		3.4
RD 8156_3	Enamel		-11.16	-5.05		3.2
RD 8156_4	Enamel		-10.97	-4.62		3
RD 8156_5	Enamel		-11.19	-4.84		2.7
RD 8156_6	Enamel		-11.22	-4.4		2.5
RD 8156_7	Enamel		-11.09	-4.82		2.3
RD 8156_8	Enamel		-11.18	-5.21		2.1
RD 8156_9	Enamel		-11.36	-5.83		1.8
RD 8156_10	Enamel		-11.37	-5.74		1.5
RD 8156_11	Enamel		-10.85	-6.26		1.3
RD 8156_12	Enamel		-11.16	-6.42		1
RD 8156_13	Enamel		-10.71	-5.25		0.7
RD 8156_14	Enamel		-11.06	-4.87		0.4
RD 8184_1	Enamel	0.70837	-10.93	-4.18	3.9	3.7
RD 8184_2	Enamel		-11.09	-3.61		3.5
RD 8184_3	Enamel		-10.57	-4.66		3.3
RD 8184_4	Enamel		-10.55	-5.71		3.1
RD 8184_5	Enamel		-10.54	-6.46		3
RD 8184_6	Enamel		-10.61	-7.04		2.8
RD 8184_7	Enamel		-10.42	-7.38		2.6
RD 8184_8	Enamel		-10.59	-7.56		2.4
RD 8184_9	Enamel		-10.05	-7.59		2.3
RD 8184_10	Enamel		-10.12	-7.56		2.2
RD 8184_11	Enamel		-10.59	-7.71		2
RD 8184_12	Enamel		-10.62	-7.17		1.8
RD 8184_13	Enamel		-10.35	-6.28		1.7
RD 8184_14	Enamel		-10.32	-5.63		1.5
RD 8184_15	Enamel		-10.64	-5.04		1.3
RD 8184_16	Enamel		-10.85	-5.22		1.1
RD 8184_17	Enamel		-10.55	-7		1
RD 8184_18	Enamel		-10.7	-7.8		0.8
RD 8184_19	Enamel		-10.37	-7.76		0.6
RD 8184_20	Enamel		-10.5	-7.83		0.4
RD 8175_1	Enamel	0.70816	-10.12	-7.23	3.2	2.9
RD 8175_2	Enamel		-9.8	-6.23		2.7
RD 8175_3	Enamel		-10.03	-5.46		2.5
RD 8175_4	Enamel		-10.09	-4.88		2.3
RD 8175_5	Enamel		-10.15	-4.89		2.1
RD 8175_6	Enamel		-10.26	-4.72		1.9
RD 8175_7	Enamel		-10.49	-4.65		1.8
RD 8175_8	Enamel		-10.63	-4.26		1.6
RD 8175_9	Enamel		-10.54	-4.74		1.4
RD 8175_10	Enamel		-10.9	-4.85		1.3
RD 8175_11	Enamel		-10.72	-5.24		1.1
RD 8175_12	Enamel		-10.7	-5.87		1
RD 8175_13	Enamel		-10.6	-5.79		0.8
RD 8175_14	Enamel		-10.46	-5.6		0.6
RD 8175_15	Enamel		-10.93	-6.26		0.4
RD 8175_16	Enamel		-10.87	-6.24		0.2
RD 8177_1	Enamel	0.70798	-12.2	-7.35	3.3	3.2
RD 8177_2	Enamel		-12.03	-6.88		2.9
RD 8177_3	Enamel		-12.18	-6.28		2.7
RD 8177_4	Enamel		-11.38	-5.62		2.5
RD 8177_5	Enamel		-11.34	-4.92		2.2
RD 8177_6	Enamel		-11.63	-4.39		1.9
RD 8177_7	Enamel		-11.42	-4.21		1.7
RD 8177_8	Enamel		-11.12	-4.34		1.5
RD 8177_9	Enamel		-11.28	-4.62		1.3
RD 8177_10	Enamel		-11.36	-5.04		1
RD 8177_11	Enamel		-11.26	-5.11		0.8
RD 8177_12	Enamel		-11.48	-6.08		0.5
RD 8177_13	Enamel		-11.41	-5.83		0.3
rd8205	Enamel	0.70807
rd8206	Enamel	0.70815
rd8210a	Enamel	0.70794
rd8210b	Enamel	0.708
rd8210c	Enamel	0.70804
rd8210d	Enamel	0.70822
rd8215	Enamel	0.70796
rd8218	Enamel	0.70839
RD_8230	Enamel	0.70824
RD_8220a	Enamel	0.70816
RD_8219	Enamel	0.70817
RD_8224	Enamel	0.70834
